# Supplementary material for: Phage to ESKAPE: Personalizing Therapy for MDR Infections—A Comprehensive Clinical Review
Source: Pathogens. 2025 Oct 7;14(10):1011. doi: 10.3390/pathogens14101011 (PMC12566643; doi:10.3390/pathogens14101011)
Supplement: Supplementary file 1 [file pathogens-14-01011-s001.zip]

Archive with 1 entries (1 files):
- pathogens-3900110-supplementary.pdf
